# Supplementary material for: Transcriptome meta-analysis reveals the hair genetic rules in six animal breeds and genes associated with wool fineness
Source: Front Genet. 2024 Jun 14;15:1401369. doi: 10.3389/fgene.2024.1401369 (PMC11211574; doi:10.3389/fgene.2024.1401369)
Supplement: Supplementary file 1 [file DataSheet1.ZIP]

Archive with 9 entries (8 files):
- attachments/
- attachments/Figure S1.docx
- attachments/Figure S2.docx
- attachments/Figure S3.docx
- attachments/Figure S4.docx
- attachments/Table S1、S2.docx
- attachments/Table S3.docx
- attachments/Table S4.docx
- attachments/Table S5.docx
